# Supplementary material for: The effect of support surface and footwear condition on postural sway and lower limb muscle action of the older women
Source: PLoS One. 2020 Jun 3;15(6):e0234140. doi: 10.1371/journal.pone.0234140 (PMC7269262; doi:10.1371/journal.pone.0234140)
Supplement: S1 Data — (XLSX) [file pone.0234140.s003.xlsx]

## Sheet: Sheet1
Participant ID	Subject No.	Age (years)	Body height (m)	Body mass (kg)	BMI (kg/m2)	Foot size (Euro)	Dominant leg
MELD_PW_002	S2	63	1.55	55	22.8928	37.5	R
MELD_PW_004	S4	61	1.604	50.5	19.6283	39.5	R
MELD_PW_005	S5	69	1.655	52	18.9849	38	R
MELD_PW_006	S6	62	1.53	55	23.4952	36.5	R
MELD_PW_011	S11	66	1.534	57	24.2228	37	R
MELD_PW_016	S16	66	1.42	65	32.2357	36	R
MELD_PW_018	S18	73	1.59	58.64	23.1953	39	R
MELD_PW_023	S23	63	1.55	49.55	20.6243	38.5	R
MELD_PW_026	S26	68	1.555	53.18	21.9932	38	R
MELD_PW_027	S27	69	1.555	56	23.1594	38.5	R
MELD_PW_029	S29	67	1.57	51.82	21.0232	38	R
MELD_PW_030	S30	64	1.58	38	15.2219	37	R
MELD_PW_031	S31	60	1.64	49.5	18.4042	37.5	R
MELD_PW_032	S32	60	1.505	60.5	26.7105	37.5	R
MELD_PW_033	S33	64	1.42	46	22.8129	34.5	R
MELD_PW_034	S34	70	1.495	49.09	21.964	37	L
MELD_PW_036	S36	64	1.574	45.45	23.2342	39	R
MELD_PW_038	S38	66	1.505	43.18	19.0638	37	R
MELD_PW_041	S41	66	1.565	46.36	18.9284	37	R
MELD_PW_043	S43	62	1.545	51.82	21.709	37	R
MELD_PW_044	S44	68	1.55	53	22.0604	37	R
MELD_PW_046	S46	61	1.5	47	20.8889	37	R
MELD_PW_049	S49	61	1.535	53	22.4936	37.5	R
Average		64.913	1.54465	51.5909	21.9542	37.4565
S.D		3.52798	0.0561715	5.9407	3.27455	1.07569
Maximum		73	1.655	65	32.2357	39.5
Minimum		60	1.42	38	15.2219	34.5
