# Supplementary material for: The effect of support surface and footwear condition on postural sway and lower limb muscle action of the older women
Source: PLoS One. 2020 Jun 3;15(6):e0234140. doi: 10.1371/journal.pone.0234140 (PMC7269262; doi:10.1371/journal.pone.0234140)
Supplement: S2 Data — (XLSX) [file pone.0234140.s004.xlsx]

## Sheet: Sheet1
Participant ID	Subject No.	L1	L2	L3	L4	L5	L6	L7	L8	L9	R1	R2	R3	R4	R5	R6	R7	R8	R9
MELD_PW_002	S2	4.31	4.31	4.31	4.31	3.61	3.61	4.31	3.61	4.31	4.31	4.31	4.31	4.31	4.31	3.61	4.31	3.61	4.31	3.61	1	Minimum
MELD_PW_004	S4	3.61	3.61	3.61	4.31	3.61	3.61	3.61	3.61	4.31	3.61	3.61	3.61	3.61	3.61	3.61	3.61	3.61	4.31	4.65	2	Maximum
MELD_PW_005	S5	3.61	3.61	3.61	4.31	4.31	4.31	4.31	4.31	4.31	3.61	3.61	3.61	4.31	4.31	4.31	4.31	3.61	4.31	3.95203	3	Average
MELD_PW_006	S6	3.61	3.61	3.61	4.31	3.61	4.31	3.61	3.61	4.31	3.61	3.61	3.61	3.61	3.61	3.61	3.61	3.61	4.31	0.359612	4	SD
MELD_PW_011	S11	4.31	4.31	4.31	4.31	4.31	4.31	4.31	3.61	4.31	4.31	4.31	4.31	4.31	4.31	4.31	4.31	3.61	4.56		5
MELD_PW_016	S16	4.31	4.31	4.31	4.31	4.31	4.31	4.31	4.31	4.31	3.61	3.61	3.61	3.61	3.61	3.61	3.61	3.61	4.31		6
MELD_PW_018	S18	4.31	4.31	4.31	4.31	4.31	4.31	4.31	3.61	4.56	4.31	4.31	4.31	4.56	4.56	4.56	4.56	4.31	4.65		7
MELD_PW_023	S23	3.61	4.31	4.56	4.31	4.31	4.31	3.61	3.61	4.31	4.31	4.31	4.31	4.31	4.31	4.31	4.31	3.61	4.31		8
MELD_PW_026	S26	4.31	4.31	4.31	4.31	4.31	4.31	4.31	4.31	4.31	3.61	3.61	3.61	4.31	3.61	3.61	3.61	3.61	4.31		9
MELD_PW_027	S27	3.61	4.31	4.31	4.31	4.31	4.31	3.61	3.61	4.56	3.61	3.61	3.61	4.31	4.31	4.31	3.61	3.61	4.56		10
MELD_PW_029	S29	4.31	3.61	4.31	4.31	4.31	4.31	3.61	3.61	4.31	3.61	4.31	4.31	4.31	4.31	4.31	3.61	3.61	4.31		11
MELD_PW_030	S30	4.31	3.61	4.31	4.31	4.31	4.31	3.61	3.61	4.56	3.61	3.61	3.61	4.31	4.31	4.31	3.61	3.61	4.31		12
MELD_PW_031	S31	3.61	3.61	4.31	3.61	3.61	3.61	3.61	3.61	4.31	3.61	3.61	4.31	3.61	3.61	3.61	3.61	3.61	4.31		13
MELD_PW_032	S32	3.61	3.61	3.61	4.31	4.31	4.31	3.61	3.61	4.56	3.61	3.61	3.61	3.61	3.61	3.61	3.61	3.61	4.56		14
MELD_PW_033	S33	3.61	3.61	3.61	3.61	3.61	3.61	3.61	3.61	4.56	3.61	3.61	3.61	3.61	3.61	3.61	3.61	3.61	4.31		15
MELD_PW_034	S34	3.61	3.61	3.61	3.61	3.61	3.61	3.61	3.61	4.31	3.61	3.61	4.31	4.31	4.31	3.61	3.61	3.61	4.31		16
MELD_PW_036	S36	3.61	3.61	3.61	4.31	4.31	4.31	3.61	3.61	4.31	3.61	3.61	3.61	3.61	3.61	3.61	3.61	3.61	4.31		17
MELD_PW_038	S38	3.61	3.61	3.61	4.31	4.31	4.31	4.31	3.61	4.31	3.61	4.31	3.61	3.61	3.61	3.61	4.31	3.61	4.31		18
MELD_PW_041	S41	3.61	3.61	3.61	3.61	3.61	3.61	3.61	3.61	3.61	3.61	3.61	3.61	3.61	3.61	3.61	3.61	3.61	4.31		19
MELD_PW_043	S43	3.61	3.61	3.61	4.31	4.31	3.61	3.61	3.61	4.31	3.61	3.61	3.61	3.61	3.61	3.61	3.61	3.61	3.61		20
MELD_PW_044	S44	4.31	4.31	4.31	4.31	4.31	4.31	4.31	4.31	4.31	4.31	3.61	4.31	4.31	4.31	4.31	3.61	4.31	4.56		21
MELD_PW_046	S46	4.31	4.31	4.31	4.31	4.31	4.31	3.61	3.61	4.31	3.61	3.61	3.61	4.31	4.31	4.31	3.61	3.61	4.31		22
MELD_PW_049	S49	4.31	3.61	3.61	3.61	4.31	4.31	3.61	3.61	4.31	3.61	4.31	4.31	4.31	3.61	3.61	3.61	3.61	4.31		23
Average		3.91435	3.88391	3.98609	4.15783	4.09696	4.09696	3.85348	3.73174	4.33391	3.76217	3.82304	3.88391	4.01652	3.95565	3.89478	3.80348	3.67087	4.33783
Mean of all points		4.00614									3.90536
S.D		0.357594									0.361987
		4.31	4.31	4.56	4.31	4.31	4.31	4.31	4.31	4.56	4.31	4.31	4.31	4.56	4.56	4.56	4.56	4.31	4.65
