# Supplementary material for: The effect of support surface and footwear condition on postural sway and lower limb muscle action of the older women
Source: PLoS One. 2020 Jun 3;15(6):e0234140. doi: 10.1371/journal.pone.0234140 (PMC7269262; doi:10.1371/journal.pone.0234140)
Supplement: S3 Data — (XLSX) [file pone.0234140.s005.xlsx]

## Sheet: Sheet1
Participant ID	Subject No	G_BF_RT RECTUS FEM., %	G_BF_RT VMO, %	G_BF_RT VLO, %	G_BF_RT TIB.ANT., %	G_BF_RT PERONEUS, %	G_BF_RT BICEPS FEM., %	G_BF_RT MED. GASTRO, %	G_BF_RT LAT. GASTRO, %	G_C_RT RECTUS FEM., %	G_C_RT VMO, %	G_C_RT VLO, %	G_C_RT TIB.ANT., %	G_C_RT PERONEUS, %	G_C_RT BICEPS FEM., %	G_C_RT MED. GASTRO, %	G_C_RT LAT. GASTRO, %	G_Full_RT RECTUS FEM., %	G_Full_RT VMO, %	G_Full_RT VLO, %	G_Full_RT TIB.ANT., %	G_Full_RT PERONEUS, %	G_Full_RT BICEPS FEM., %	G_Full_RT MED. GASTRO, %	G_Full_RT LAT. GASTRO, %	G_Nod_RT RECTUS FEM., %	G_Nod_RT VMO, %	G_Nod_RT VLO, %	G_Nod_RT TIB.ANT., %	G_Nod_RT PERONEUS, %	G_Nod_RT BICEPS FEM., %	G_Nod_RT MED. GASTRO, %	G_Nod_RT LAT. GASTRO, %	F_BF_RT RECTUS FEM., %	F_BF_RT VMO, %	F_BF_RT VLO, %	F_BF_RT TIB.ANT., %	F_BF_RT PERONEUS, %	F_BF_RT BICEPS FEM., %	F_BF_RT MED. GASTRO, %	F_BF_RT LAT. GASTRO, %	F_C_RT RECTUS FEM., %	F_C_RT VMO, %	F_C_RT VLO, %	F_C_RT TIB.ANT., %	F_C_RT PERONEUS, %	F_C_RT BICEPS FEM., %	F_C_RT MED. GASTRO, %	F_C_RT LAT. GASTRO, %
MELD_PW_002	S2	6.67676	10.6933	22.7941	1.56474	2.27391	2.62625	5.91513	1.69752	6.25873	9.12996	20.7014	2.31771	4.53761	6.00247	6.82509	1.87523	8.03735	13.156	25.4922	8.00405	11.7531	4.94737	10.5908	2.07802	4.33187	6.33918	16.9447	3.01476	5.99492	5.83383	7.70096	2.53725	8.10857	7.60086	24.1396	11.3601	14.803	6.49311	13.0064	8.74885	4.71212	6.85262	16.3164	12.5645	18.4058	12.7839	12.8019	8.71425
MELD_PW_004	S4	3.25165	2.55762	11.4044	0.755601	3.50529	2.55168	0.954379	4.62809	2.72511	1.5651	7.04124	1.14834	3.46444	2.64979	0.788918	4.37089	3.26793	1.51729	8.26996	1.71531	7.40332	4.23446	0.744823	5.51765	3.59015	2.81402	10.9591	6.86353	5.17403	3.30225	0.724429	4.78963	8.95688	15.7421	20.4737	18.4723	11.5788	7.34659	1.52274	6.46147	4.92053	5.9167	14.6728	10.4035	8.32864	9.85095	1.25827	6.39051
MELD_PW_005	S5	0.928609	1.07886	1.22056	6.64485	8.59156	3.28335	15.7807	7.71977	0.97719	1.01947	0.979547	5.4585	4.04608	2.16526	15.1407	9.31112	0.921242	0.964915	1.0546	8.34517	6.14513	3.78063	16.933	11.6422	0.944673	0.891387	0.960841	8.85359	9.6344	1.72011	13.9818	7.5113	3.07415	2.58165	6.67769	14.4078	22.9229	4.24407	16.4682	14.3959	1.24516	1.1222	2.25541	12.0979	8.38154	3.60333	15.6026	17.2086
MELD_PW_006	S6	0.470743	5.9179	8.47552	1.7348	3.20051	1.54419	3.44724	1.51536	0.404295	3.53755	5.8705	1.03499	3.25371	1.1705	3.81264	2.35	0.376271	3.4326	6.61206	3.02574	5.75164	1.41279	4.09884	2.54503	0.313102	2.67125	4.72623	1.65505	3.20533	1.2297	4.39429	4.73551	0.658016	4.8181	10.241	9.89657	8.38548	2.11713	5.74571	11.0214	0.524341	4.66288	9.99118	12.1094	9.87243	1.83357	6.12957	4.5918
MELD_PW_011	S11	1.79024	2.17688	4.29687	7.65711	5.81253	9.03018	16.1591	3.49107	2.23981	1.98763	5.01758	7.85104	6.66884	8.88272	16.6962	3.14914	3.62567	2.28636	6.63342	15.4323	15.8615	10.8099	16.8951	3.83282	4.50545	2.51126	8.37872	12.1467	12.0289	10.8812	18.7549	3.39031	9.16317	3.64665	16.3272	13.397	11.2121	8.32738	17.9518	3.98025	10.1242	3.14162	18.3727	19.7959	17.7387	10.2639	20.8039	4.79318
MELD_PW_016	S16	4.80696	3.48352	9.78897	3.78537	8.50157	4.19216	3.3093	7.20006	4.60939	3.50599	8.93354	3.2245	9.99466	4.96494	3.51449	9.79967	4.78986	5.0032	9.6128	4.00234	11.7006	6.22135	4.77611	11.9425	4.5717	4.3562	9.52506	1.67986	6.04425	6.23189	4.15543	7.26215	4.36812	4.69569	9.40873	4.69713	12.4042	4.93987	8.21696	12.7167	3.71073	4.81943	8.16385	6.61873	16.083	6.18181	8.4789	15.9767
MELD_PW_018	S18	1.03904	2.26084	3.47302	3.63492	5.17732	1.36753	19.7912	3.67145	1.3215	2.2183	6.25662	1.67213	5.35111	1.003	16.6923	4.72221	3.07662	2.42968	5.27081	9.80639	7.27491	1.50347	18.5751	7.39478	2.59392	2.55794	6.16199	8.36531	4.78941	1.50315	16.6103	3.18677	5.15035	8.07345	9.12672	24.1897	12.8327	1.4262	18.7527	7.57888	4.6484	5.40503	9.47925	20.4944	13.1511	1.96228	22.8043	16.5604
MELD_PW_023	S23	8.97868	3.74956	9.18032	1.59219	7.13126	0.866913	10.9547	4.96477	9.65929	4.39879	9.88859	3.39226	7.26041	0.962995	10.0396	4.7743	12.2654	5.83597	14.3636	5.95558	7.55086	2.10935	10.7493	4.85557	9.96664	4.21939	11.3843	2.12669	5.66541	0.88194	9.89172	4.84002	12.0489	5.87913	14.5309	4.33022	8.30352	1.22051	13.4464	6.56557	10.5157	5.11549	11.0655	2.72418	8.04463	0.999193	11.5324	5.82116
MELD_PW_026	S26	4.75778	5.21227	13.6095	8.48727	3.01055	14.5585	16.1908	8.41147	4.25133	4.70941	12.1314	7.15491	3.17197	11.4643	13.4576	8.15699	3.14521	3.52432	8.46771	7.91766	5.49368	18.9373	20.7943	9.22534	4.77894	5.41619	13.6461	8.08719	6.24123	16.9836	15.011	8.11483	4.97775	5.3778	13.2132	25.6417	18.3233	35.1605	31.9859	14.0731	4.1031	4.88877	12.334	22.1268	14.8293	30.2095	30.6757	12.7352
MELD_PW_027	S27	9.79306	2.33855	14.9659	4.52975	10.8049	8.18968	3.5956	2.1656	16.7914	2.01473	15.5589	7.5674	16.9333	1.26796	4.08706	2.2408	18.5542	2.50597	18.2046	7.62586	18.6898	1.96902	3.06133	2.63378	15.0378	2.12775	15.6866	6.1086	12.7362	2.59735	6.47813	2.61987	8.60996	2.08294	16.0533	14.1821	30.0109	15.0387	8.99029	4.03337	11.5636	1.51184	15.5611	13.1746	28.4034	7.27967	7.45331	4.7006
MELD_PW_029	S29	5.85725	5.47568	9.62819	1.72626	4.40258	7.05261	10.0044	7.20257	5.2446	5.01959	9.34348	2.02994	5.93339	9.24894	11.488	8.00585	6.30461	5.96362	11.6329	2.2136	3.89089	2.70807	8.27194	7.13436	7.18146	6.45435	12.4686	2.29283	6.21688	10.5521	10.9305	8.30426	7.85954	7.40696	14.316	7.54795	8.32485	6.10944	10.215	7.728	8.42086	9.33707	14.6877	7.55301	9.50313	3.43015	8.17987	7.70524
MELD_PW_030	S30	4.87475	0.423667	1.72356	2.56437	3.19007	0.804977	12.3755	4.18338	8.91604	1.17249	5.40122	2.50402	3.41739	1.8257	15.3304	5.17492	10.1964	1.21233	7.4038	2.55779	3.43921	1.98018	14.8768	6.45166	13.3392	1.43384	7.57433	2.28596	2.99198	1.95222	8.73197	4.45978	20.2153	3.08605	16.8951	13.8979	12.2687	3.5004	11.8754	9.20099	18.5088	2.7958	14.1223	4.59888	4.63648	3.43352	11.8684	6.53365
MELD_PW_031	S31	1.74225	0.970895	1.45081	2.62468	14.6322	3.60217	18.7032	11.3441	1.3566	0.666924	1.5849	2.92245	13.7709	1.91109	17.1078	10.8181	3.72312	1.03985	4.03407	3.29012	14.2267	3.37554	15.8176	11.7225	3.53509	0.970244	5.12711	2.84015	12.4916	2.92384	16.9383	10.6305	9.77879	2.20032	10.6	12.2312	26.6921	6.85426	30.2784	31.1073	8.37762	1.83519	10.8439	7.7954	20.5311	5.55262	23.9848	25.0921
MELD_PW_032	S32	1.21488	2.95109	2.01705	1.07416	3.23262	14.8795	6.29432	5.80765	1.75805	2.96884	2.12925	1.27146	3.72938	14.7199	6.3663	5.93805	2.5571	3.18456	2.22083	1.91555	7.02591	16.3252	5.91677	6.30564	1.92235	2.68144	2.04878	1.55214	3.30793	15.481	7.274	5.32112	12.7921	8.53901	25.232	20.4874	20.5473	21.283	9.28477	16.15	10.4174	6.57468	19.2899	18.4377	20.3176	16.7432	5.60199	8.80284
MELD_PW_033	S33	3.46479	3.864	9.60691	1.92055	4.31136	1.29846	2.57326	2.63412	4.31551	4.58716	12.5454	4.60553	9.45109	8.62621	4.9216	3.33813	3.75666	4.29471	12.0397	6.61446	11.1079	1.25645	2.9994	3.16167	3.57048	4.0046	10.229	3.84101	9.0527	1.49605	3.96829	2.81727	5.30323	6.43076	16.2695	6.95966	7.06994	1.76846	1.23623	3.12604	4.17346	5.15649	12.2111	5.09647	9.70847	1.18601	3.51025	3.56889
MELD_PW_034	S34	22.8155	3.91555	7.52343	5.04256	9.73733	0.482552	5.69883	3.90134	19.4905	8.37442	16.0766	10.7231	13.0164	0.625448	5.19217	3.9735	19.9633	5.77915	11.6225	8.69868	12.9109	0.530823	7.43491	4.00944	19.3254	6.2898	16.2286	8.78821	8.38874	0.627109	5.27295	3.6285	25.5682	17.6424	27.3188	19.6517	14.2512	0.928898	10.1195	4.14578	23.1985	9.13369	17.894	14.6655	11.9429	0.651299	5.53912	3.75759
MELD_PW_036	S36	5.43341	1.09599	9.54527	1.3564	5.97271	3.16295	16.4727	7.74996	4.58783	0.988321	9.40945	1.29452	6.3867	2.69377	12.0398	7.39721	5.43384	1.1606	11.4834	1.57936	6.12207	2.81587	10.3599	7.23996	5.1564	1.14632	11.4989	1.24435	6.11698	2.72838	11.7811	7.00774	7.06856	1.75814	16.3162	7.97186	7.6544	5.45671	17.9447	8.57276	7.54821	1.53234	14.9966	7.17673	10.9148	5.89608	22.3205	8.17957
MELD_PW_038	S38	0.468753	0.726996	0.29188	1.18002	4.01456	0.482677	6.9422	1.80155	0.791468	0.776021	1.28369	1.29331	4.42649	0.868309	7.04185	3.32392	0.597844	0.587242	0.291714	1.49819	9.38702	0.718323	7.84782	2.05767	2.03986	1.55693	3.18147	1.09853	4.0675	0.647576	10.1369	2.31562	8.71017	7.29949	13.727	10.2403	7.54151	2.14282	14.1922	3.1803	6.45698	5.89719	11.0892	6.90439	8.17394	1.54995	14.8768	2.04884
MELD_PW_041	S41	6.30271	3.53993	7.38305	1.47427	3.41343	1.4817	2.6595	4.52032	1.6269	1.3619	1.42334	0.950104	2.90754	0.791562	1.76606	5.59306	2.72489	2.75906	0.947034	0.937594	2.84396	0.544368	3.18761	6.07075	4.89778	1.7918	4.64337	1.40707	2.7064	1.31637	1.14069	5.24679	5.59381	2.42554	7.32024	9.59328	8.1885	1.04492	15.5807	23.517	6.80175	1.74522	4.55788	2.21441	5.83638	1.52135	15.7996	22.8302
MELD_PW_043	S43	1.17838	0.882467	1.25452	0.397022	4.10841	29.7483	16.3677	6.14346	0.998693	0.888489	1.10277	1.39598	4.86783	37.3551	18.3802	8.02249	4.72403	0.960176	1.48414	0.619287	9.32156	33.5341	17.2523	8.72603	1.32287	0.928091	1.35486	0.397277	4.81635	31.7361	16.7964	6.50492	5.78946	3.51073	9.64009	10.81	12.7059	33.5784	17.5281	13.986	5.69967	3.2292	10.329	8.47101	12.802	29.3971	16.9132	12.1481
MELD_PW_044	S44	5.78302	6.92139	9.32573	7.91747	9.90165	2.77172	14.6284	9.38049	7.70286	8.90211	14.0532	10.1014	11.6503	2.99511	15.5034	8.94893	6.52319	8.5247	12.7335	14.2993	14.3306	3.04539	15.867	9.10571	7.68992	9.16786	16.0054	10.9982	11.648	3.2061	13.2094	8.40648	9.32784	10.2357	20.6149	12.1878	9.60507	3.64111	14.1111	7.97168	8.32104	8.14915	17.6234	9.91097	11.7549	3.55448	15.4403	8.54869
MELD_PW_046	S46	3.73412	1.36218	5.088	0.941089	3.35976	0.785612	4.72027	1.6416	5.06704	1.68467	7.71491	1.20212	7.4376	2.66622	5.30814	2.88787	3.66573	1.30635	1.80288	1.3173	6.40351	0.760539	6.98647	2.00566	4.46362	1.4885	5.09243	0.967293	4.13061	2.76846	4.94914	1.85839	6.77476	2.75633	16.1317	3.56518	7.91686	8.67804	11.8598	5.18074	3.93347	1.64024	5.05862	1.62564	7.61094	4.01078	9.42001	3.20744
MELD_PW_049	S49	0.3675	1.36219	0.512339	1.72291	7.12367	1.0737	4.33548	4.41672	0.540944	1.63171	0.659931	1.90682	9.42188	1.41404	8.14997	5.12345	0.465072	1.39741	0.862888	1.82303	8.16468	1.31244	6.06633	4.85377	0.574411	1.49061	0.841439	2.15371	9.2174	1.45843	9.28456	4.93853	1.14406	1.82645	3.08522	15.0545	16.4773	1.63909	10.6177	7.55485	1.15301	2.55399	2.991	5.93285	14.5549	1.69457	10.6129	7.14477
[truncated: 136 more columns]

## Sheet: Sheet2
Subject	G_BF_RT RECTUS FEM., %	G_BF_RT VMO, %	G_BF_RT VLO, %	G_BF_RT TIB.ANT., %	G_BF_RT PERONEUS, %	G_BF_RT BICEPS FEM., %	G_BF_RT MED. GASTRO, %	G_BF_RT LAT. GASTRO, %	G_C_RT RECTUS FEM., %	G_C_RT VMO, %	G_C_RT VLO, %	G_C_RT TIB.ANT., %	G_C_RT PERONEUS, %	G_C_RT BICEPS FEM., %	G_C_RT MED. GASTRO, %	G_C_RT LAT. GASTRO, %	G_Full_RT RECTUS FEM., %	G_Full_RT VMO, %	G_Full_RT VLO, %	G_Full_RT TIB.ANT., %	G_Full_RT PERONEUS, %	G_Full_RT BICEPS FEM., %	G_Full_RT MED. GASTRO, %	G_Full_RT LAT. GASTRO, %	G_Nod_RT RECTUS FEM., %	G_Nod_RT VMO, %	G_Nod_RT VLO, %	G_Nod_RT TIB.ANT., %	G_Nod_RT PERONEUS, %	G_Nod_RT BICEPS FEM., %	G_Nod_RT MED. GASTRO, %	G_Nod_RT LAT. GASTRO, %	F_BF_RT RECTUS FEM., %	F_BF_RT VMO, %	F_BF_RT VLO, %	F_BF_RT TIB.ANT., %	F_BF_RT PERONEUS, %	F_BF_RT BICEPS FEM., %	F_BF_RT MED. GASTRO, %	F_BF_RT LAT. GASTRO, %	F_C_RT RECTUS FEM., %	F_C_RT VMO, %	F_C_RT VLO, %	F_C_RT TIB.ANT., %	F_C_RT PERONEUS, %	F_C_RT BICEPS FEM., %	F_C_RT MED. GASTRO, %	F_C_RT LAT. GASTRO, %	F_Full_RT RECTUS FEM., %
S2	6.67676	10.6933	22.7941	1.56474	2.27391	2.62625	5.91513	1.69752	6.25873	9.12996	20.7014	2.31771	4.53761	6.00247	6.82509	1.87523	8.03735	13.156	25.4922	8.00405	11.7531	4.94737	10.5908	2.07802	4.33187	6.33918	16.9447	3.01476	5.99492	5.83383	7.70096	2.53725	8.10857	7.60086	24.1396	11.3601	14.803	6.49311	13.0064	8.74885	4.71212	6.85262	16.3164	12.5645	18.4058	12.7839	12.8019	8.71425	5.99299
S4	3.25165	2.55762	11.4044	0.755601	3.50529	2.55168	0.954379	4.62809	2.72511	1.5651	7.04124	1.14834	3.46444	2.64979	0.788918	4.37089	3.26793	1.51729	8.26996	1.71531	7.40332	4.23446	0.744823	5.51765	3.59015	2.81402	10.9591	6.86353	5.17403	3.30225	0.724429	4.78963	8.95688	15.7421	20.4737	18.4723	11.5788	7.34659	1.52274	6.46147	4.92053	5.9167	14.6728	10.4035	8.32864	9.85095	1.25827	6.39051	3.42443
S5	0.928609	1.07886	1.22056	6.64485	8.59156	3.28335	15.7807	7.71977	0.97719	1.01947	0.979547	5.4585	4.04608	2.16526	15.1407	9.31112	0.921242	0.964915	1.0546	8.34517	6.14513	3.78063	16.933	11.6422	0.944673	0.891387	0.960841	8.85359	9.6344	1.72011	13.9818	7.5113	3.07415	2.58165	6.67769	14.4078	22.9229	4.24407	16.4682	14.3959	1.24516	1.1222	2.25541	12.0979	8.38154	3.60333	15.6026	17.2086	1.62258
S6	0.470743	5.9179	8.47552	1.7348	3.20051	1.54419	3.44724	1.51536	0.404295	3.53755	5.8705	1.03499	3.25371	1.1705	3.81264	2.35	0.376271	3.4326	6.61206	3.02574	5.75164	1.41279	4.09884	2.54503	0.313102	2.67125	4.72623	1.65505	3.20533	1.2297	4.39429	4.73551	0.658016	4.8181	10.241	9.89657	8.38548	2.11713	5.74571	11.0214	0.524341	4.66288	9.99118	12.1094	9.87243	1.83357	6.12957	4.5918	0.385554
S11	1.79024	2.17688	4.29687	7.65711	5.81253	9.03018	16.1591	3.49107	2.23981	1.98763	5.01758	7.85104	6.66884	8.88272	16.6962	3.14914	3.62567	2.28636	6.63342	15.4323	15.8615	10.8099	16.8951	3.83282	4.50545	2.51126	8.37872	12.1467	12.0289	10.8812	18.7549	3.39031	9.16317	3.64665	16.3272	13.397	11.2121	8.32738	17.9518	3.98025	10.1242	3.14162	18.3727	19.7959	17.7387	10.2639	20.8039	4.79318	8.73205
S12	4.24988	11.2067	7.71894	4.25697	9.13611	3.07328	7.70648	2.77581	0.083872	0.228183	0.524797	2.28183	5.30334	2.35059	6.82759	3.36884	0.352976	0.271086	1.48973	11.3263	20.7052	7.11889	11.3186	3.06313	0.0852881	0.186053	0.520948	4.95693	7.9313	1.27444	8.00679	2.53817	10.2248	18.6291	21.9481	18.4759	25.0917	10.4477	29.7371	8.17962	6.24036	15.5305	12.866	17.3896	29.3459	12.7214	22.1823	5.20641	6.52146
S16	4.80696	3.48352	9.78897	3.78537	8.50157	4.19216	3.3093	7.20006	4.60939	3.50599	8.93354	3.2245	9.99466	4.96494	3.51449	9.79967	4.78986	5.0032	9.6128	4.00234	11.7006	6.22135	4.77611	11.9425	4.5717	4.3562	9.52506	1.67986	6.04425	6.23189	4.15543	7.26215	4.36812	4.69569	9.40873	4.69713	12.4042	4.93987	8.21696	12.7167	3.71073	4.81943	8.16385	6.61873	16.083	6.18181	8.4789	15.9767	4.02993
S18	1.03904	2.26084	3.47302	3.63492	5.17732	1.36753	19.7912	3.67145	1.3215	2.2183	6.25662	1.67213	5.35111	1.003	16.6923	4.72221	3.07662	2.42968	5.27081	9.80639	7.27491	1.50347	18.5751	7.39478	2.59392	2.55794	6.16199	8.36531	4.78941	1.50315	16.6103	3.18677	5.15035	8.07345	9.12672	24.1897	12.8327	1.4262	18.7527	7.57888	4.6484	5.40503	9.47925	20.4944	13.1511	1.96228	22.8043	16.5604	3.88729
S23	8.97868	3.74956	9.18032	1.59219	7.13126	0.866913	10.9547	4.96477	9.65929	4.39879	9.88859	3.39226	7.26041	0.962995	10.0396	4.7743	12.2654	5.83597	14.3636	5.95558	7.55086	2.10935	10.7493	4.85557	9.96664	4.21939	11.3843	2.12669	5.66541	0.88194	9.89172	4.84002	12.0489	5.87913	14.5309	4.33022	8.30352	1.22051	13.4464	6.56557	10.5157	5.11549	11.0655	2.72418	8.04463	0.999193	11.5324	5.82116	10.3118
S26	4.75778	5.21227	13.6095	8.48727	3.01055	14.5585	16.1908	8.41147	4.25133	4.70941	12.1314	7.15491	3.17197	11.4643	13.4576	8.15699	3.14521	3.52432	8.46771	7.91766	5.49368	18.9373	20.7943	9.22534	4.77894	5.41619	13.6461	8.08719	6.24123	16.9836	15.011	8.11483	4.97775	5.3778	13.2132	25.6417	18.3233	35.1605	31.9859	14.0731	4.1031	4.88877	12.334	22.1268	14.8293	30.2095	30.6757	12.7352	3.79968
S27	9.79306	2.33855	14.9659	4.52975	10.8049	8.18968	3.5956	2.1656	16.7914	2.01473	15.5589	7.5674	16.9333	1.26796	4.08706	2.2408	18.5542	2.50597	18.2046	7.62586	18.6898	1.96902	3.06133	2.63378	15.0378	2.12775	15.6866	6.1086	12.7362	2.59735	6.47813	2.61987	8.60996	2.08294	16.0533	14.1821	30.0109	15.0387	8.99029	4.03337	11.5636	1.51184	15.5611	13.1746	28.4034	7.27967	7.45331	4.7006	16.9883
S29	5.85725	5.47568	9.62819	1.72626	4.40258	7.05261	10.0044	7.20257	5.2446	5.01959	9.34348	2.02994	5.93339	9.24894	11.488	8.00585	6.30461	5.96362	11.6329	2.2136	3.89089	2.70807	8.27194	7.13436	7.18146	6.45435	12.4686	2.29283	6.21688	10.5521	10.9305	8.30426	7.85954	7.40696	14.316	7.54795	8.32485	6.10944	10.215	7.728	8.42086	9.33707	14.6877	7.55301	9.50313	3.43015	8.17987	7.70524	8.00088
S30	4.87475	0.423667	1.72356	2.56437	3.19007	0.804977	12.3755	4.18338	8.91604	1.17249	5.40122	2.50402	3.41739	1.8257	15.3304	5.17492	10.1964	1.21233	7.4038	2.55779	3.43921	1.98018	14.8768	6.45166	13.3392	1.43384	7.57433	2.28596	2.99198	1.95222	8.73197	4.45978	20.2153	3.08605	16.8951	13.8979	12.2687	3.5004	11.8754	9.20099	18.5088	2.7958	14.1223	4.59888	4.63648	3.43352	11.8684	6.53365	13.1513
S31	1.74225	0.970895	1.45081	2.62468	14.6322	3.60217	18.7032	11.3441	1.3566	0.666924	1.5849	2.92245	13.7709	1.91109	17.1078	10.8181	3.72312	1.03985	4.03407	3.29012	14.2267	3.37554	15.8176	11.7225	3.53509	0.970244	5.12711	2.84015	12.4916	2.92384	16.9383	10.6305	9.77879	2.20032	10.6	12.2312	26.6921	6.85426	30.2784	31.1073	8.37762	1.83519	10.8439	7.7954	20.5311	5.55262	23.9848	25.0921	3.07759
S32	1.21488	2.95109	2.01705	1.07416	3.23262	14.8795	6.29432	5.80765	1.75805	2.96884	2.12925	1.27146	3.72938	14.7199	6.3663	5.93805	2.5571	3.18456	2.22083	1.91555	7.02591	16.3252	5.91677	6.30564	1.92235	2.68144	2.04878	1.55214	3.30793	15.481	7.274	5.32112	12.7921	8.53901	25.232	20.4874	20.5473	21.283	9.28477	16.15	10.4174	6.57468	19.2899	18.4377	20.3176	16.7432	5.60199	8.80284	4.91773
S33	3.46479	3.864	9.60691	1.92055	4.31136	1.29846	2.57326	2.63412	4.31551	4.58716	12.5454	4.60553	9.45109	8.62621	4.9216	3.33813	3.75666	4.29471	12.0397	6.61446	11.1079	1.25645	2.9994	3.16167	3.57048	4.0046	10.229	3.84101	9.0527	1.49605	3.96829	2.81727	5.30323	6.43076	16.2695	6.95966	7.06994	1.76846	1.23623	3.12604	4.17346	5.15649	12.2111	5.09647	9.70847	1.18601	3.51025	3.56889	5.62594
S34	22.8155	3.91555	7.52343	5.04256	9.73733	0.482552	5.69883	3.90134	19.4905	8.37442	16.0766	10.7231	13.0164	0.625448	5.19217	3.9735	19.9633	5.77915	11.6225	8.69868	12.9109	0.530823	7.43491	4.00944	19.3254	6.2898	16.2286	8.78821	8.38874	0.627109	5.27295	3.6285	25.5682	17.6424	27.3188	19.6517	14.2512	0.928898	10.1195	4.14578	23.1985	9.13369	17.894	14.6655	11.9429	0.651299	5.53912	3.75759	23.0322
S36	5.43341	1.09599	9.54527	1.3564	5.97271	3.16295	16.4727	7.74996	4.58783	0.988321	9.40945	1.29452	6.3867	2.69377	12.0398	7.39721	5.43384	1.1606	11.4834	1.57936	6.12207	2.81587	10.3599	7.23996	5.1564	1.14632	11.4989	1.24435	6.11698	2.72838	11.7811	7.00774	7.06856	1.75814	16.3162	7.97186	7.6544	5.45671	17.9447	8.57276	7.54821	1.53234	14.9966	7.17673	10.9148	5.89608	22.3205	8.17957	8.57886
S38	0.468753	0.726996	0.29188	1.18002	4.01456	0.482677	6.9422	1.80155	0.791468	0.776021	1.28369	1.29331	4.42649	0.868309	7.04185	3.32392	0.597844	0.587242	0.291714	1.49819	9.38702	0.718323	7.84782	2.05767	2.03986	1.55693	3.18147	1.09853	4.0675	0.647576	10.1369	2.31562	8.71017	7.29949	13.727	10.2403	7.54151	2.14282	14.1922	3.1803	6.45698	5.89719	11.0892	6.90439	8.17394	1.54995	14.8768	2.04884	3.09503
S41	6.30271	3.53993	7.38305	1.47427	3.41343	1.4817	2.6595	4.52032	1.6269	1.3619	1.42334	0.950104	2.90754	0.791562	1.76606	5.59306	2.72489	2.75906	0.947034	0.937594	2.84396	0.544368	3.18761	6.07075	4.89778	1.7918	4.64337	1.40707	2.7064	1.31637	1.14069	5.24679	5.59381	2.42554	7.32024	9.59328	8.1885	1.04492	15.5807	23.517	6.80175	1.74522	4.55788	2.21441	5.83638	1.52135	15.7996	22.8302	4.18363
S43	1.17838	0.882467	1.25452	0.397022	4.10841	29.7483	16.3677	6.14346	0.998693	0.888489	1.10277	1.39598	4.86783	37.3551	18.3802	8.02249	4.72403	0.960176	1.48414	0.619287	9.32156	33.5341	17.2523	8.72603	1.32287	0.928091	1.35486	0.397277	4.81635	31.7361	16.7964	6.50492	5.78946	3.51073	9.64009	10.81	12.7059	33.5784	17.5281	13.986	5.69967	3.2292	10.329	8.47101	12.802	29.3971	16.9132	12.1481	4.27853
S44	5.78302	6.92139	9.32573	7.91747	9.90165	2.77172	14.6284	9.38049	7.70286	8.90211	14.0532	10.1014	11.6503	2.99511	15.5034	8.94893	6.52319	8.5247	12.7335	14.2993	14.3306	3.04539	15.867	9.10571	7.68992	9.16786	16.0054	10.9982	11.648	3.2061	13.2094	8.40648	9.32784	10.2357	20.6149	12.1878	9.60507	3.64111	14.1111	7.97168	8.32104	8.14915	17.6234	9.91097	11.7549	3.55448	15.4403	8.54869	8.71001
S46	3.73412	1.36218	5.088	0.941089	3.35976	0.785612	4.72027	1.6416	5.06704	1.68467	7.71491	1.20212	7.4376	2.66622	5.30814	2.88787	3.66573	1.30635	1.80288	1.3173	6.40351	0.760539	6.98647	2.00566	4.46362	1.4885	5.09243	0.967293	4.13061	2.76846	4.94914	1.85839	6.77476	2.75633	16.1317	3.56518	7.91686	8.67804	11.8598	5.18074	3.93347	1.64024	5.05862	1.62564	7.61094	4.01078	9.42001	3.20744	2.51819
S49	0.3675	1.36219	0.512339	1.72291	7.12367	1.0737	4.33548	4.41672	0.540944	1.63171	0.659931	1.90682	9.42188	1.41404	8.14997	5.12345	0.465072	1.39741	0.862888	1.82303	8.16468	1.31244	6.06633	4.85377	0.574411	1.49061	0.841439	2.15371	9.2174	1.45843	9.28456	4.93853	1.14406	1.82645	3.08522	15.0545	16.4773	1.63909	10.6177	7.55485	1.15301	2.55399	2.991	5.93285	14.5549	1.69457	10.6129	7.14477	0.787263
[truncated: 135 more columns]
