# Supplementary material for: The effect of support surface and footwear condition on postural sway and lower limb muscle action of the older women
Source: PLoS One. 2020 Jun 3;15(6):e0234140. doi: 10.1371/journal.pone.0234140 (PMC7269262; doi:10.1371/journal.pone.0234140)
Supplement: S2 File — (CSV) [file pone.0234140.s007.csv]

ID (Structure MELD_PW_001, MELD_PW_002)	Patient or Control (Patient = 1, Control = 0)	Age at preoperative scan (yr)	Sex (M=1, F=0)
MELD_PW_002	1	63	F
MELD_PW_004	1	61	F
MELD_PW_005	1	69	F
MELD_PW_006	1	62	F
MELD_PW_011	1	66	F
MELD_PW_016	1	66	F
MELD_PW_018	1	73	F
MELD_PW_023	1	63	F
MELD_PW_026	1	68	F
MELD_PW_027	1	69	F
MELD_PW_029	1	67	F
MELD_PW_030	1	64	F
MELD_PW_031	1	60	F
MELD_PW_032	1	60	F
MELD_PW_033	1	64	F
MELD_PW_034	1	70	F
MELD_PW_036	1	64	F
MELD_PW_038	1	66	F
MELD_PW_041	1	66	F
MELD_PW_043	1	62	F
MELD_PW_044	1	68	F
MELD_PW_046	1	61	F
MELD_PW_049	1	61	F
